# Supplementary material for: Efficacy, Immunogenicity, and Safety of Pertussis Vaccine During Pregnancy: A Meta-Analysis
Source: Vaccines (Basel). 2025 Jun 20;13(7):666. doi: 10.3390/vaccines13070666 (PMC12298825; doi:10.3390/vaccines13070666)
Supplement: Supplementary file 1 [file vaccines-13-00666-s001.zip]

Archive with 1 entries (1 files):
- Supplemental.pdf
